# Supplementary material for: Design of Protegrin-1 Analogs with Improved Antibacterial Selectivity
Source: Pharmaceutics. 2023 Jul 30;15(8):2047. doi: 10.3390/pharmaceutics15082047 (PMC10458893; doi:10.3390/pharmaceutics15082047)
Supplement: Supplementary file 1 [file pharmaceutics-15-02047-s001.zip]

Archive with 1 entries (1 files):
- pharmaceutics-2521557-supplementary.pdf
